# Supplementary material for: Qualitative and Quantitative Metabolite Comparison of Grain, Persimmon, and Apple Vinegars with Antioxidant Activities
Source: Antioxidants (Basel). 2025 Aug 21;14(8):1029. doi: 10.3390/antiox14081029 (PMC12382752; doi:10.3390/antiox14081029)
Supplement: Supplementary file 1 [file antioxidants-14-01029-s001.zip]

Archive with 4 entries (4 files):
- Fig S1.tif
- Fig. S2.tif
- Fig. S3.tif
- Supplementary Tables.xlsx
