# Supplementary material for: Qualitative and Quantitative Metabolite Comparison of Grain, Persimmon, and Apple Vinegars with Antioxidant Activities
Source: Antioxidants (Basel). 2025 Aug 21;14(8):1029. doi: 10.3390/antiox14081029 (PMC12382752; doi:10.3390/antiox14081029)
Supplement: Supplementary file 1 [file antioxidants-14-01029-s001.zip › Supplementary Tables.xlsx]

## Sheet: Table S1
Table S1. Sample information of grain, persimmon, and apple vinegars.
Vinegar types	Sample number	pH	Total acidity (w/v%) a	Korean province of manufacture a	Major ingredients a
Grain vinegar	G01	3.52	4.0-7.0	Busan	Makgeolli (rice, wheat-nuruk, water) 90%, makgeolli starter 10%
	G02	4.2	4.0<	Incheon	Brown rice 20%, water 60%, nuruk 15%, malt 3%, pine needle 2%
	G03	3.68	-	Gangwon	Brown rice 35%, water 57%, rice-nuruk 8%
	G04	3.28	4.0<	Chungcheong	Brown rice 55%, water, nuruk
	G05	3.56	6	Gyeongsang	Brown rice, water, rice-nuruk, malt
	G06	3.31	4.2<	Gyeongsang	Grain (brown rice 20%, nuruk 1%), water
	G07	3.44	4.0-6.0	Gyeongsang	Brown rice 19%, water, brown rice fermentation nutrient source
	G08	3.56	4.0<	Chungcheong	Brown rice 27%, water 67.6%, wheat-nuruk 5.4%
	G09	3.53	-	Chungcheong	Brown rice 40%, water 56%, nuruk 4%
	G10	3.49	4.0<	Jeolla	Brown rice 43.4%, water 43.3%, white sugar 13.1%, others 0.1%
	G11	3.68	-	Gangwon	Brown rice 35%, water 57%, rice-nuruk 8%
	G12	3.65	4.2<	Jeolla	Brown rice 25%, water, nuruk 9%, malt
	G13	3.49	-	Gyeongsang	Brown rice 22.8%, water 75.7%, nuruk 1.2%, malt 0.3%
	G14	3.34	-	Jeolla	Brown rice 27.6%, water, nuruk 1%
	G15	3.77	4.2<	Chungcheong	Brown rice 37%, water, nuruk 10%
Persimmon vinegar	P01	3.86	4.0<	Chungcheong	Persimmon 100%
	P02	3.75	-	Jeolla	Persimmon 100%
	P03	3.79	-	Jeolla	Persimmon 100%
	P04	3.57	3.0<	Gyeongsang	Persimmon 100%
	P05	3.75	2.6<	Jeolla	Persimmon 100%
	P06	3.6	-	Chungcheong	Persimmon 100%
	P07	3.37	3.0<	Jeolla	Persimmon 100%
	P08	2.96	3.0-4.0	Chungcheong	Persimmon 95%, sugar 5%
	P09	3.77	2.6-4.0	Gyeongsang	Persimmon 100%
	P10	3.44	-	Gyeongsang	Persimmon 100%
Apple vinegar	A01	3.47	5.0<	Gyeongsang	Apple juice 100%
	A02	3.69	4.0-6.0	Chungcheong	Apple 97%, sugar, yeast
	A03	3.09	4.0<	Chungcheong	Apple 61.8%, brown sugar 21.63%, brown rice 7.73%, yeast 0.01%, nuruk 1.11%, water 7.72%
	A04	3.63	4.5<	Gangwon	Apple 89.975%, brown rice 8%, nuruk 2%, yeast 0.025%
	A05	3.53	4.0-8.0	Chungcheong	Apple 99.9%, yeast 0.025%
	A06	3.59	4.0<	Gangwon	Apple 82.6%, unrefined sugar 8.3%, nuruk, water
	A07	3.72	4.0<	Gangwon	Apple juice, yeast
	A08	3.69	4.0<	Jeolla	Apple 80%, honey 10%, nuruk 10%
	A09	3.52	5.0-7.0	Gyeongsang	Apple extract (apple 100%) 25%, water
	A10	3.7	4.2<	Jeolla	Apple 99.9%, yeast 0.01%
	A11	2.83	4.0<	Gyeongsang	Apple juice, water, fermented vinegar (water, brown rice, vinegar starter 5%, rice-nuruk, malt) 35%, glucose,
	A12	3.19	5.0-7.0	Chungcheong	Apple juice 90%, spirit 7%, vinegar starter 3%
	A13	3.44	4.2<	Gyeongsang	Apple 80%, sugarcane powder 10%, yeast, water
	A14	3.18	4.0-5.0	Gyeonggi	Apple 99.7%, nuruk 0.3%
a Information of products was obtained from the label of each product.

## Sheet: Table S2
Table S2. Standard curve equations of organic acids, amino acids, and fatty acids used in the quantitative analysis of grain, persimmon, and apple vinegars.
Compounds	Retention time (min)	Collection range (mg/L)	Equation	Regression coefficient	LOD a (mg/L)	LOQ b (mg/L)
Organic acids								[1] Kim, Sun-Hee, Hyoun-Kyoung Cho, and Han-Seung Shin. "Physicochemical properties and antioxidant activities of commercial vinegar drinks in Korea." Food Science and Biotechnology 21 (2012): 1729-1734.
Acetic acid	6.837	50 - 10000	y=320.8872x-185.5709	0.9934	3.74945	11.362		[2] Fan, JunFeng, et al. "Nutritional composition and α-glucosidase inhibitory activity of five Chinese vinegars." Japan Agricultural Research Quarterly: JARQ 45.4 (2011): 445-456.
Lactic acid	6.483	5 - 5000	y=231.405x-12.4751	0.9999	0.223357	0.67684		[3] Chen, Tao, et al. "Analysis of variation of main components during aging process of Shanxi Aged Vinegar." Acetic Acid Bacteria 2.s1 (2013): e6-e6.
Oxalic acid	3.85	5 - 1000	y=239.9293x-6.9828	0.9988	0.0984311	0.298276		[4] Chinnici, Fabio, Enrique Durán‐Guerrero, and Claudio Riponi. "Discrimination of some European vinegars with protected denomination of origin as a function of their amino acid and biogenic amine content." Journal of the Science of Food and Agriculture 96.11 (2016): 3762-3771.
Fumaric acid	10.85	2 - 1000	y=24.3415x-4.0366	0.9998	0.869504	2.63486		[5] Miyoshi, Yurika, et al. "Chiral amino acid analysis of Japanese traditional Kurozu and the developmental changes during earthenware jar fermentation processes." Journal of Chromatography B 966 (2014): 187-192.
Malic acid	5.257	5 - 600	y=167.8714x-5.5402	0.999	0.161737	0.490111		[6] koyama et al. Fermentation-induced changes in the concentrations of organic acids, amino acids, sugars, and minerals and superoxide dismutase-like activity in tomato vinegar (2016) International Journal of Food Properties
Citric acid	10.56	2 - 2000	y=207.7225x-8.3167	0.9998	0.216539	0.656178		[7] Wang et al. Effects of ultrasonic treatment on the maturation of Zhenjiang vinegar (2017) Ultrasonics Sonochemistry
Pyruvic acid	5.86	5 - 500	y=61.9341x+5.3064	0.9996	0.258568	0.78354		[8] Zhang, Guirong, et al. "Comparing the metabolite components of Sichuan Sun vinegar and other kinds of vinegar based on non-targeted metabolomic." Lwt 164 (2022): 113640.
Succinic acid	11.583	4 - 2000	y=395.0996x+0.9048	0.9993	0.194056	0.588048		[9] Coelho E, Genisheva Z, Oliveira JM, Teixeira JA, Domingues L. Vinegar production from fruit concentrates: effect on volatile composition and antioxidant activity. J Food Sci Technol. 2017 Nov;54(12):4112-4122.
Tartaric acid	4.157	2 - 500	y=78.5409x-8.7466	0.9996	0.193089	0.585119		[10] National Institute of Agricultural Sciences. (2024, May). https://koreanfood.rda.go.kr/kfi/fct/fctFoodSrch/list
Formic acid	4.427	20 - 500	y=125.3747x+10.6079	0.9978	0.276907	0.839114		[11] Zhai, Xinyu, et al. "An efficient method using ultrasound to accelerate aging in crabapple (Malus asiatica) vinegar produced from fresh fruit and its influencing mechanism investigation." Ultrasonics Sonochemistry 72 (2021): 105464.
Amino Acids								[12] Zhao, Guozhong, et al. "Characterization of aldehydes and hydroxy acids as the main contribution to the traditional Chinese rose vinegar by flavor and taste analyses." Food research international 129 (2020): 108879.
Alanine	9.46	6.25 - 3200	y=284.0784x-33.143	0.9969	0.707767	2.14475		[13] Kong, Yan, et al. "Determination of the free amino acid, organic acid, and nucleotide in commercial vinegars." Journal of Food Science 82.5 (2017): 1116-1123.
Glycine	8.08	50 - 1600	y=310.2726x+36.9093	0.9944	0.527159	1.59745		[14] Ren, Mengmeng, et al. "Characterization of organic acids and phenolic compounds of cereal vinegars and fruit vinegars in China." Journal of Food Processing and Preservation 41.3 (2017): e12937.
Leucine	14.813	6.25 - 1600	y=390.825x-20.006	0.9964	0.288599	0.874543		[15] Park, Eun-Mi, Hyun-Joo Lee, and Yoon-Kyung Chung. "Quality characteristics and antioxidant activity of brown rice pear vinegar." Journal of the East Asian Society of Dietary Life 25.6 (2015): 1041-1048.
Isoleucine	14.127	12.5 - 400	y=266.0957x+7.4108	0.9986	0.0768469	0.23287		[16] Lee, Su-Won, et al. "Effect of nuruk and fermentation method on organic acid and volatile compounds in brown rice vinegar." Food Science and Biotechnology 21 (2012): 453-460.
Valine	12.473	12.5 - 800	y=326.1837x-6.3609	0.9994	0.0802176	0.243084		[17] Kong, Haram, et al. "Microbiome analysis of traditional grain vinegar produced under different fermentation conditions in various regions in Korea." Foods 11.22 (2022): 3573.
Arginine	9.093	12.5 - 1600	y=506.6553x-2.704	0.9997	0.0655636	0.198678		[18] Chung, Namhyeok, et al. "Comparison of physicochemical properties and antioxidant activities of naturally-fermented commercial rice vinegars produced in Korea, China, and Japan." (2015): 1799-1805.
Tyrosine	10.733	12.5 - 800	y=523.8756x-1.0277	0.9991	0.0587999	0.178182		[19] Liu, Qing, et al. "Antioxidant activities, phenolic profiles, and organic acid contents of fruit vinegars." Antioxidants 8.4 (2019): 78.
Glutamic acid	2.713	6.25 - 800	y=459.9883x+3.4592	0.999	0.0693055	0.210017		[20] Hwang, Ji-Young, and Young-Hee Pyo. "Comparison of organic acid contents and xanthine oxidase inhibitory activities of commercial fruit juices and vinegars." Journal of the Korean Society of Food Science and Nutrition 45.11 (2016): 1685-1690.
Threonine	8.28	6.25 - 400	y=251.7979x+11.7754	0.9957	0.135062	0.409278		[21] Kim, Kyung-Oh, et al. "Physicochemical properties of commercial fruit vinegars with different fermentation methods." Journal of The Korean Society of Food Science and Nutrition 42.5 (2013): 736-742.
Serine	6.88	6.25 - 400	y=208.3693x+7.7597	0.9959	0.158539	0.480423
Proline	18.553	12.5 - 400	y=429.0561x-12.4834	0.9939	0.0996973	0.302113
Histidine	7.933	25 - 400	y=709.1349x+9.297	0.999	0.0260973	0.0790826
Methionine	12.7	12.5 - 400	y=287.6085x+9.4546	0.9959	0.12206	0.369877
Phenylalanine	13.967	12.5 - 800	y=580.3596x-23.091	0.9936	0.142516	0.431868
Aspartic acid	1.36	6.25 - 400	y=239.6514x+3.3355	0.9982	0.0929651	0.281713
Lysine	16.573	6.25 - 400	y=220.6505x+10.6916	0.9942	0.178419	0.540663
Asparagine	6.78	25 - 400	y=356.8164x+4.5638	0.9995	0.0371923	0.112704
Glutamine	7.673	12.5 - 200	y=541.7915x+2.7138	0.9974	0.027294	0.0827091
Cystine	12.233	50 - 800	y=814.6864x+6.2895	0.9955	0.0956306	0.28979
Tryptophan	13.6	12.5 - 200	y=510.5018x+0.3232	0.9993	0.0155066	0.0469897
Fatty acids
Propanoic acid	5.583	0.05859375 - 30	y=6.4493x+0.4094	0.9983	0.0139228	0.0421902
Isobutanoic acid	8.633	0.0078125 - 4	y=35.4811x+0.3656	0.9984	0.00178053	0.00539555
Butanoic acid	9.378	0.015625 - 8	y=38.1491x+2.1466	0.9986	0.00343199	0.0104
Isopentanoic acid	13.904	0.00390625 - 2	y=45.1201x-0.7352	0.9963	0.0013744	0.00416485
Pentanoic acid	15.101	0.015625 - 2	y=11.4222x+0.0789	0.9998	0.000365203	0.00110668
Hexanoic acid	21.366	0.001953125 - 0.25	y=17.2067x+0.0223	1	2.08946e-05	6.33171e-05
Octanoic acid	32.101	0.0078125 - 1	y=12.6467x+0.1145	0.9981	0.000535918	0.00162399
Decanoic acid	34.05	0.001953125 - 1	y=0.728x+0.0345	0.9983	0.000599718	0.00181733
cis-9-Hexadecenoic acid	36.112	0.0390625 - 0.625	y=0.5173x+0.0487	0.9984	0.000358035	0.00108496
Hexadecanoic acid	36.742	0.01953125 - 0.3125	y=0.8323x+0.0056	0.9982	0.000194924	0.000590678
cis,cis-9,12-Octadecadienoic acid	36.311	0.009765625 - 0.15625	y=5.6217x-0.0288	0.9985	8.76997e-05	0.000265757
cis-9-Octadecenoic acid	36.76	0.0390625 - 1.25	y=0.6461x+0.0247	0.9988	0.000580668	0.0017596
Octadecanoic acid	37.365	0.01953125 - 0.3125	y=1.5543x+0.0038	0.9998	7.00059e-05	0.000212139
a LOD; Limit of detection
b LOQ; Limit of quantification
Organic acids, amino acids, and fatty acids were quantified using Ultra-High Performance Liquid Chromatography-Diode Array Detector (UPLC-DAD), High Performance Liquid Chromatography-Diode Array Detector (HPLC-DAD) and Liquid Chromatography-Triple Quadrupole-Mass Spectrometer (LC-Triple Q-MS), respectively.

## Sheet: Table S3
Table S3. Identified metabolites in grain, persimmon, and apple vinegars based on GC-TOF-MS analysis.
No.	Tentative identification	VIP 1	VIP 2	p-value	GC-TOF-MS
					RT (min) a	Unique Mass (m/z)	MS Fragmentation (m/z) b	Identification c
Organic acids
1	Lactic acid	0.637412	0.579532	0.23655	5.31677	117	147, 117, 73, 117, 73, 66, 191, 148, 75, 190	STD/MS
2	Oxalic acid *	1.78112	1.59867	1e-06	6.10684	190	73, 147, 74, 148, 66, 59, 190, 149, 133, 103	STD/MS
3	Fumaric acid *	1.44581	1.19804	8.43513e-05	8.222	245	73, 245, 147, 241, 99, 75, 256, 113, 255, 246	STD/MS
4	Malic acid *	0.866457	0.749231	0.0017685	9.51377	233	73, 147, 75, 233, 55, 74, 133, 245, 148, 101	STD/MS
5	Citric acid	0.390925	0.301151	0.392282	12.079	273	73, 147, 273, 75, 274, 347, 375, 363, 149, 148	STD/MS
6	Pyruvic acid	0.0533083	0.310626	0.315549	5.21176	174	73, 174, 74, 59, 89, 115, 72, 58, 99, 100	STD/MS
7	Succinic acid	0.526942	0.398702	0.163367	7.92698	247	147, 73, 75, 148, 247, 55, 149, 56, 74, 129	STD/MS
Amino acids
8	Alanine *	2.32161	1.80822	9.29966e-11	5.79014	116	116, 73, 147, 117, 75, 59, 74, 100, 190, 118	STD/MS
9	Glycine *	2.35564	1.89779	6.69957e-11	7.51028	174	73, 79, 52, 174, 51, 74, 117, 133, 130, 72	STD/MS
10	Leucine *	2.26994	1.92605	0	7.54862	158	158, 159, 102, 100, 160, 232, 86, 260, 142, 130	STD/MS
11	Isoleucine *	2.22834	1.87851	0	7.7703	158	158, 73, 218, 159, 147, 100, 74, 59, 75, 232	STD/MS
12	Valine *	2.29167	1.82813	9.68267e-11	7.00357	144	144, 218, 145, 73, 147, 100, 72, 74, 146, 219	STD/MS
13	Tyrosine *	1.38367	1.21231	0.000744	12.9024	218	218, 219, 100, 220, 280, 179, 75, 281, 163, 180	STD/MS
14	Glutamic acid *	1.67163	1.36479	5e-06	10.6539	246	73, 100, 117, 101, 245, 75, 145, 246, 218, 97	STD/MS
15	Threonine *	2.3107	1.90695	1.349e-11	8.64204	218	219, 218, 129, 291, 115, 57, 220, 56, 292, 86	STD/MS
16	Serine *	2.19247	1.97778	5.02631e-12	8.34035	204	204, 218, 52, 205, 203, 79, 73, 219, 207, 66	STD/MS
17	Proline *	2.06778	1.89616	0	7.84531	142	142, 73, 147, 143, 75, 216, 74, 70, 59, 66	STD/MS
18	Methionine *	1.57573	1.55427	1e-06	9.80713	176	176, 128, 61, 177, 56, 207, 178, 129, 250, 293	STD/MS
19	Phenylalanine *	1.65765	1.33606	4e-06	10.6539	218	73, 218, 192, 100, 147, 219, 75, 74, 193, 220	STD/MS
20	Aspartic acid *	1.17246	0.890029	0.00627252	9.00707	160	73, 160, 75, 117, 130, 116, 147, 74, 233, 143	STD/MS
21	Lysine *	1.23129	0.974218	0.000676	12.7307	317	317, 156, 128, 74, 230, 59, 318, 147, 157, 200	STD/MS
Fatty acids and derivatives
22	2-Hydroxyisovaleric acid *	1.99839	1.55445	3.3946e-08	6.4702	145	73, 145, 147, 146, 74, 148, 219, 55, 133, 149	STD/MS
23	2-Hydroxyisocaproic acid *	2.51661	2.05036	3.18634e-14	7.18359	159	73, 159, 103, 147, 75, 69, 160, 74, 133, 148	STD/MS
24	Hexadacanoic acid *	1.40065	1.22731	0.000314261	13.4691	313	73, 75, 117, 132, 129, 313, 145, 55, 131, 57	STD/MS
25	Octadecanoic acid *	1.05796	1.07147	0.00479506	14.6492	341	73, 117, 75, 132, 129, 145, 55, 341, 57, 69	STD/MS
26	Octanoic acid *	1.78869	1.63888	2.24858e-08	7.44361	201	131, 75, 117, 201, 73, 55, 166, 67, 129, 145	STD/MS
27	Decanoic acid	0.0759586	0.47374	0.847615	9.22375	229	73, 117, 229, 116, 79, 132, 145, 118, 97, 230	STD/MS
Carbohydrates and derivatives
28	Xylitol *	1.26257	1.13648	6.90628e-05	11.3923	217	73, 217, 103, 147, 205, 117, 129, 307, 74, 218	STD/MS
29	myo-Inositol *	1.49188	1.42408	2.16535e-06	13.9425	217	73, 217, 147, 305, 191, 318, 306, 204, 129, 265	STD/MS
30	Sorbitol *	1.66956	1.27533	2.90579e-05	12.9657	205	73, 319, 147, 73, 103, 217, 205, 205, 307, 117	STD/MS
31	Xylose *	2.42446	1.84093	4.94604e-13	10.8639	103	73, 103, 217, 147, 307, 75, 74, 89, 189, 104	STD/MS
32	Arabinose *	2.7914	2.11573	0	10.9172	103	73, 103, 217, 147, 307, 75, 74, 189, 160, 133	STD/MS
33	Ribose *	1.32321	1.1571	6.70909e-05	10.9622	103	73, 103, 217, 147, 307, 75, 74, 189, 104, 117	STD/MS
34	Fructose *	2.00032	1.55195	1.10929e-07	12.509	217	73, 103, 307, 217, 147, 217, 308, 74, 218, 104	STD/MS
35	Glucose *	1.25316	1.31573	0.000369502	12.7024	205	73, 73, 160, 147, 205, 319, 205, 217, 103, 117	STD/MS
36	Sucrose *	1.10359	0.862537	0.0121463	17.006	361	73, 361, 217, 147, 103, 362, 129, 169, 75, 271	STD/MS
37	Trehalose *	1.46946	1.59747	3.7409e-07	17.5561	361	73, 361, 191, 147, 217, 103, 362, 129, 169, 204	STD/MS
38	Maltose *	1.30883	1.10354	0.000909277	17.7711	204	73, 204, 103, 217, 147, 205, 129, 362, 133, 74	STD/MS
Other compounds
39	Propylene glycol *	0.58043	1.13913	0.0286574	4.61005	117	117, 73, 147, 66, 118, 75, 148, 74, 59, 81	MS
40	Hydroxylamine *	0.90569	1.04688	0.0166362	5.94849	133	73, 133, 146, 119, 59, 249, 130, 86, 147, 72	MS
*, Metabolites identified based on the variable importance projection (VIP) results (with a cut-off value of 0.7) and p-value < 0.05. a Retention time. b MS fragmentation is the fragmentation of the tentative compound. c Identification method. MS, mass spectrum compared with the National Institute of Standards and Technology (NIST) database. STD, mass spectrum consistent with standard compounds.

## Sheet: Table S4
Table S4. Identified metabolites in grain, persimmon, and apple vinegars based on UHPLC-Orbitrap-MS/MS analysis.
No.	Tentative identification	VIP 1	VIP 2	p-value	UHPLC-Orbitrap-MS/MS
					RT (min) a	[M-H] -	[M+H] +	MS Fragmentation (m/z) b	Identification c
Amino acids and derivatives
1	Leucylproline *	1.36481	0.98922	8.1e-05	1.15	227.14	229.154	(-) 227, 159, 131, 138, 181	WebDB
2	Leucylleucine *	1.319	1.02051	0	5.08	243.171	245.186	(-) 243, 174, 199, 130, 147	WebDB
3	Prolylglutamic acid *	1.40559	1.00136	1e-06	0.8	243.099	245.113	(+) 70, 245, 200, 147, 112	WebDB
4	Arginine *	1.35813	1.01476	0	0.69	173.105	175.119	(-) 131, 173, 156, 114, 89	WebDB
5	Histidine *	1.40066	1.00592	0	0.7	154.062	156.077	(-) 154, 137, 93, 110, 72	WebDB
6	Ornithine *	1.36336	0.988717	0	0.69	131.083	133.097	(+) 116, 70, 133, 84, 88	WebDB
7	Methionine sulfoxide *	1.36859	0.984929	0	0.75	164.039	166.053	(+) 74, 166, 149, 56, 69	WebDB
8	N-(1-Deoxy-1-fructosyl)isoleucine *	1.38321	1.00691	0	1.13	292.14	294.154	(-) 130, 101, 172, 89, 203	WebDB
9	Muramic acid *	1.40666	0.995444	3e-06	0.76	250.093	250.092	(-) 88, 118, 101, 130, 74	WebDB
Organic acids and derivatives
10	Itaconic acid *	0.3419	1.13314	0	1.12	129.019		(-) 128, 85, 101, 45	WebDB
Fatty acids and derivatives
11	2-Hydroxy-3-methylpentanoic acid *	1.20387	0.853814	0.020986	5.8	131.072		(-) 131, 85, 113, 129, 69	WebDB
12	LysoPE (18:2) *	0.922441	1.08553	0	10.38	476.278	478.293	(-) 476, 171, 153, 79, 402	WebDB
13	Citramalic acid *	0.328828	1.13553	0	1.12	147.03	205.07	(-) 147, 129, 87, 85, 57	WebDB
14	3-Hydroxy-methylglutaric acid *	0.403683	1.08357	0.000582	0.79	161.046	325.113	(-) 89, 129, 99, 161, 57	WebDB
15	Linoleic acid methyl ester *	0.0862701	1.12416	3.6e-05	9.46	293.176		(-) 236, 221, 193, 71, 249	IHL
Carbohydrates and derivatives
16	Mucic acid *	1.05494	1.05175	1.8e-05	0.78	209.03	365.11 d	(-) 85, 209, 191, 133, 89	IHL, WebDB
17	Ribonic acid *	1.30279	0.989809	0.000172	0.78	165.041		(-) 165, 75, 129, 99, 87	IHL
18	Gluconic acid γ-lactone *	0.801794	1.09944	0	0.81	177.041	179.055	(-) 99, 159, 129, 177, 57	IHL, WebDB
19	Glucuronic acid *	0.889777	1.08538	1e-06	0.78	193.035	217.031	(-) 103, 59, 113, 72, 89	WebDB
20	Gluconic acid *	0.524556	1.1239	0	0.78	195.051	219.047	(-) 195, 129, 75, 99, 87	IHL, WebDB
21	Palatinose *	0.733883	1.10511	0	0.77	341.109	365.105	(-) 89, 159, 119, 101, 59	IHL, WebDB
22	Maltitol *	0.668667	1.10874	1e-06	0.76	343.124	367.121		IHL, WebDB
Phenolic compounds
23	Methyldopahydrazine *	1.34844	1.00435	7e-06	1.132	225.088	227.102	(-) 181, 225, 82, 97, 163	WebDB
24	3,4-Dimethylprotocatechuic acid *	1.40016	0.994612	6e-06	1.19	181.051	183.065	(-) 163, 181, 135, 137, 119	WebDB
25	Salicylic acid *	1.38451	1.00231	1e-06	7.27	137.025		(-) 137, 93, 109, 119, 44	IHL, WebDB
26	3-Phenyllactic acid *	1.41464	1.00226	0	6.36	165.056		(-) 147, 165, 119, 73, 103	IHL, WebDB
27	Gallic acid *	0.930963	1.08462	0	0.84	169.014	341.051	(-) 125, 169, 81, 97, 69	WebDB
28	Pyrogallic acid *	0.927637	1.08414	0	1.4	125.025		(-) 125, 126, 97, 81, 69	WebDB
29	Chlorogenic acid *	0.478812	1.11801	6e-06	0.9	353.088	355.103	(-) 191, 179, 173, 353, 161	IHL, WebDB
Flavonoids
30	Phloridzin *	0.468315	1.12903	0	6.85	435.13		(-) 273, 167, 125, 179, 89	IHL, WebDB
31	Quercetin 3-O-rhamnoside *	0.457419	1.12945	0	6.61	447.094	449.107	(-) 300, 175, 447, 284, 243	WebDB
32	Quercetin-3-O-glucoside *	0.470417	1.128	0	6.26	463.088	465.102	(-) 300, 463, 342, 179, 151	IHL, WebDB
33	Hesperidin *	0.41254	1.13183	0	6.63	609.183	611.196	(-) 301, 447, 519, 325, 609	IHL, WebDB
Etc.
34	Pipecolic acid *	1.10354	1.02761	0	0.8	174.077	130.086	(-) 128, 85, 101, 57, 82	WebDB
35	Triethyl phosphate *	0.686453	1.07583	0			183.078	(+) 98, 127, 155, 113, 141	WebDB
36	Indoline *	1.06761	1.033	0	1.12	164.072	120.081	(+) 120, 74, 102, 93, 56	WebDB
37	Flazine *	1.34509	1.01633	0	7.69	307.073	309.087	(-) 263, 233, 307, 159, 143	IHL
38	6-Methoxymellein *	0.124235	1.14167	0	7.86	207.066	209.081	(-) 162, 207, 119, 179, 147	WebDB
*, Metabolites identified based on the variable importance projection (VIP) results (with a cut-off value of 0.7) and p-value < 0.05. a Retention time. b MS fragmentation is the fragmentation of the tentative compound. c Identification method. d [M+Na] +. e [2M+H] +. WebDB, various web database. IHL, in house library.

## Sheet: Table S5
Table S5. Identified metabolites in grain, persimmon, and apple vinegars based on HS-SPME-GC-TOF-MS analysis.
No.	Tentative identification	VIP 1	VIP 2	p-value	HS-SPME-GC-TOF-MS
					RT (min) a	Unique Mass (m/z)	MS Fragmentation (m/z) b	Identification c
Organic acids
1	Acetic acid	0.481925	0.390108	0.76425	2.92	43	45, 43, 60, 44, 42, 41, 31, 61, 46, 40	MS
Fatty acids
2	Isobutanoic acid	0.274761	0.194633	0.935771	5.125	41	43, 41, 44, 73, 45, 39, 42, 60, 88, 55	MS
3	Isopentanoic acid	0.613433	0.784008	0.302442	7.72	58	60, 43, 41, 45, 44, 39, 42, 87, 61, 69	MS
Alcohols
4	1-Propanol *	0.111874	1.3753	1.3e-05	1.645	60	31, 42, 59, 41, 60, 39, 33, 57, 38, 58	MS
5	2-Butanol *	0.172819	1.36042	8.7e-05	1.85	59	45, 59, 41, 44, 42, 39, 57, 38, 55, 51	MS
6	Isobutanol	1.23693	0.879489	0.169584	2.02667	33	43, 33, 41, 42, 31, 39, 74, 56, 55, 44	MS
7	3-Methyl-1-butanol *	1.58359	1.17555	0.00917	3.495	55		MS
8	2-Methyl-1-butanol	0.785062	0.941209	0.143764	3.565	58	41, 56, 57, 31, 70, 39, 58, 30, 59, 53	MS
9	4-Terpineol *	1.7882	1.30396	1.3e-05	16.0867	71	71, 41, 111, 67, 77, 86, 68, 69, 119, 93	MS
10	2-Terpineol *	1.55344	1.33563	0	16.3583	93	43, 59, 93, 41, 39, 81, 67, 121, 91, 79	MS
11	3,4,5-Trimethyl-4-heptanol *	1.47531	1.32752	1.3e-05	15.92	101	43, 69, 72, 55, 45, 101, 41, 57, 44, 59	MS
Aldehydes
12	Isovaleraldehyde *	1.7905	1.27416	0.000251	2.24333	58	44, 41, 58, 39, 71, 57, 38, 37, 67, 56	MS
13	Valeraldehyde *	1.49969	1.28636	0.000449	2.33833	57	57, 58, 39, 55, 86, 56, 71, 53, 38, 59	MS
14	Benzaldehyde *	1.7134	1.31794	2e-06	10.0017	106	77, 105, 106, 51, 50, 78, 52, 74, 39, 37	MS
15	2-Methylbutyraldehyde	1.21717	0.985803	0.092785	2.24667	41	41, 58, 39, 71, 57, 86, 53, 56, 38, 55	MS
16	Nonanal	0.872311	0.998179	0.09886	14.49	57	41, 57, 44, 55, 56, 43, 42, 45, 39, 68	MS
Esters
17	Phenethyl acetate *	1.07719	1.34822	1.8e-05	17.43	104	43, 104, 91, 105, 65, 51, 78, 39, 103, 77	MS
18	Isopentyl acetate *	0.676699	1.29793	0.001589	7.275	70	43, 55, 70, 42, 41, 61, 39, 87, 73, 44	MS
19	2-Methylbutyl acetate *	0.533353	1.30815	0.001272	7.35167	72	43, 70, 73, 55, 41, 42, 39, 72, 57, 74	MS
20	Isobutyl acetate *	1.08241	1.22391	0.006955	4.27	56	43, 56, 73, 41, 39, 44, 42, 61, 55, 71	MS
21	Butyl formate *	1.35265	1.29634	0.000444	2.39667	39	31, 56, 39, 55, 57, 33, 53, 63, 34, 100	MS
22	Ethyl isovalerate *	0.927112	1.22373	0.008095	6.525	88	88, 60, 57, 41, 85, 43, 61, 70, 39, 42	MS
23	Diethyl succinate *	1.47169	1.24311	0.002493	16.1633	129	101, 129, 55, 73, 45, 56, 128, 102, 43, 44	MS
24	Ethyl phenylacetate *	0.0289216	1.32517	0.000829	17.25	91		MS
25	Ethyl acetate	0.718941	0.694882	0.396891	1.92667	90	43, 61, 70, 45, 73, 88, 42, 44, 60, 31	MS
26	Ethyl isobutyrate	1.36502	0.968774	0.096099	3.91667	71	43, 71, 41, 42, 88, 39, 73, 44, 116, 89	MS
27	Methyl acetate *	0.424012	1.36943	1.9e-05	1.53833	74	43, 74, 42, 59, 44, 41, 75, 33, 60, 73	MS
28	Methyl propionate *	0.135541	1.34762	0.000244	2.02833	57	57, 59, 88, 55, 56, 58, 87, 89, 53, 51	MS
29	Propyl acetate *	0.126602	1.3751	1.4e-05	3.01667	61	43, 61, 73, 42, 41, 44, 59, 39, 31, 72	MS
30	Sec-butyl acetate *	0.182566	1.37997	4e-06	3.92333	87	43, 56, 87, 41, 39, 61, 101, 59, 50, 69	MS
31	Propyl propionate *	0.173756	1.38281	2e-06	5.235	57	57, 75, 43, 41, 42, 31, 87, 39, 59, 58	MS
32	1-Methylpropyl propanoate *	0.294493	1.38494	0	6.42	57	57, 41, 56, 75, 101, 39, 58, 55, 73, 74	MS
33	Methyl butyrate *	0.122869	1.35829	0.000109	3.15167	71	74, 71, 59, 87, 69, 35, 363, 444, 443, 442	MS
34	Ethyl propionate *	0.0677831	1.37433	1.6e-05	2.96833	57	57, 74, 75, 73, 102, 31, 56, 58, 30, 55	MS
35	Ethyl butyrate *	0.243014	1.36104	7.6e-05	4.98	71	71, 88, 39, 73, 70, 61, 101, 72, 116, 86	MS
36	Ethyl valerate *	0.42181	1.36788	2.5e-05	8.05667	85	41, 57, 60, 88, 85, 55, 61, 70, 101, 53	MS
37	Isopentyl propionate *	0.530516	1.36848	1.6e-05	10.3133	70	57, 70, 55, 43, 41, 42, 39, 75, 56, 101	MS
38	Ethyl benzoate *	0.5697	1.37648	2e-06	15.975	105	105, 77, 51, 122, 150, 44, 50, 45, 106, 39	MS
39	Ethyl hexanoate *	1.10987	1.1858	0.013201	11.295	88	88, 60, 43, 41, 99, 281, 70, 73, 42, 61	MS
40	Ethyl octanoate	1.81721	1.28539	0.0592	16.41	88	88, 60, 101, 55, 73, 45, 70, 61, 42, 41	MS
41	Ethyl 2-methylbutyrate *	1.48918	1.26364	0.001241	6.42	102	57, 41, 102, 85, 74, 56, 39, 87, 73, 103	MS
42	Hexyl acetate *	1.47517	1.32009	3.8e-05	11.7567	56	43, 56, 61, 42, 41, 55, 69, 39, 84, 73	MS
43	Pentyl butyrate	1.47901	1.33051	0.050007	14.2133	71	43, 71, 89, 42, 41, 70, 55, 39, 44, 60	MS
44	Benzyl acetate	1.42103	1.33262	0.051	15.8583	108	43, 108, 91, 90, 79, 45, 77, 65, 51, 39	MS
Ketones
45	2,3-Butanedione *	1.62946	1.24271	0.00177	1.77	86	43, 86, 42, 41, 44, 87, 50, 53, 37, 49	MS
46	2-Hydroxy-3-butanone	0.690812	0.506795	0.620005	3.46333	73	45, 43, 88, 42, 44, 46, 73, 31, 30, 53	MS
47	2-Butanone *	0.116101	1.35683	0.000123	1.82	72	43, 72, 44, 57, 42, 39, 41, 55, 50, 73	MS
Pyrazines
48	2,3-Dimethylpyrazine *	1.60452	1.25098	0.001436	8.745	67	67, 108, 40, 39, 52, 41, 38, 51, 66, 109	MS
49	Trimethylpyrazine	1.34881	1.05159	0.051932	11.3867	122	42, 122, 39, 40, 81, 54, 52, 53, 38, 44	MS
50	Tetramethylpyrazine *	1.66963	1.29545	0.000109	14.0617	136	54, 42, 136, 45, 43, 39, 53, 60, 41, 52	MS
Sulfides
51	Dimethyl disulfide *	1.60345	1.32627	2e-06	3.55333	94	46, 94, 32, 71, 79, 37, 47, 50, 48, 49	MS
52	Dimethyl trisulfide *	1.63552	1.31418	1.8e-05	10.1983	126	44, 45, 126, 79, 43, 64, 42, 46, 47, 80	MS
Other compounds
53	1,3-Di-tert-butylbenzene *	0.485564	1.30913	0.001276	17.3467	175	57, 175, 91, 60, 39, 65, 43, 45, 44, 51	MS
54	2,3-Diacetoxybutane *	1.26028	1.32414	9.8e-05	13.3417	130	43, 45, 87, 44, 72, 41, 42, 57, 55, 130	MS
*, Metabolites identified based on the variable importance projection (VIP) results (with a cut-off value of 0.7) and p-value < 0.05. a Retention time. b MS fragmentation is the fragmentation of the tentative compound. c Identification method. MS, mass spectrum compared with the National Institute of Standards and Technology (NIST) database.

## Sheet: Table S6
Table S6. Organic acids, amino acids, and fatty acids list used in the quantitative analysis of grain, persimmon, and apple vinegars.
Compounds	Metabolite profiling
	Fom non-targeted metabolite analysis	From reference
Organic acids				[1] Kim, Sun-Hee, Hyoun-Kyoung Cho, and Han-Seung Shin. "Physicochemical properties and antioxidant activities of commercial vinegar drinks in Korea." Food Science and Biotechnology 21 (2012): 1729-1734.
Acetic acid	○	1,12,13,14,15,16,17,18,20,21		[2] Fan, JunFeng, et al. "Nutritional composition and α-glucosidase inhibitory activity of five Chinese vinegars." Japan Agricultural Research Quarterly: JARQ 45.4 (2011): 445-456.
Lactic acid	○	1,12,13,14,15,16,17,19		[3] Chen, Tao, et al. "Analysis of variation of main components during aging process of Shanxi Aged Vinegar." Acetic Acid Bacteria 2.s1 (2013): e6-e6.
Oxalic acid	○	1,12,13,15,16,18,21		[4] Chinnici, Fabio, Enrique Durán‐Guerrero, and Claudio Riponi. "Discrimination of some European vinegars with protected denomination of origin as a function of their amino acid and biogenic amine content." Journal of the Science of Food and Agriculture 96.11 (2016): 3762-3771.
Fumaric acid	○	12		[5] Miyoshi, Yurika, et al. "Chiral amino acid analysis of Japanese traditional Kurozu and the developmental changes during earthenware jar fermentation processes." Journal of Chromatography B 966 (2014): 187-192.
Malic acid	○	1,13,14,15,16,18,19,20,21		[6] koyama et al. Fermentation-induced changes in the concentrations of organic acids, amino acids, sugars, and minerals and superoxide dismutase-like activity in tomato vinegar (2016) International Journal of Food Properties
Citric acid	○	1,12,13,14,15,16,18,19,20,21		[7] Wang et al. Effects of ultrasonic treatment on the maturation of Zhenjiang vinegar (2017) Ultrasonics Sonochemistry
Pyruvic acid	○			[8] Zhang, Guirong, et al. "Comparing the metabolite components of Sichuan Sun vinegar and other kinds of vinegar based on non-targeted metabolomic." Lwt 164 (2022): 113640.
Succinic acid	○	1,12,13,14,15,16,17,18,19,21		[9] Coelho E, Genisheva Z, Oliveira JM, Teixeira JA, Domingues L. Vinegar production from fruit concentrates: effect on volatile composition and antioxidant activity. J Food Sci Technol. 2017 Nov;54(12):4112-4122.
Tartaric acid		13,14,15,16,18,19,20,21		[10] National Institute of Agricultural Sciences. (2024, May). https://koreanfood.rda.go.kr/kfi/fct/fctFoodSrch/list
Formic acid		15,17		[11] Zhai, Xinyu, et al. "An efficient method using ultrasound to accelerate aging in crabapple (Malus asiatica) vinegar produced from fresh fruit and its influencing mechanism investigation." Ultrasonics Sonochemistry 72 (2021): 105464.
Amino Acids				[12] Zhao, Guozhong, et al. "Characterization of aldehydes and hydroxy acids as the main contribution to the traditional Chinese rose vinegar by flavor and taste analyses." Food research international 129 (2020): 108879.
Alanine	○	1,2,3,4,5,6,7		[13] Kong, Yan, et al. "Determination of the free amino acid, organic acid, and nucleotide in commercial vinegars." Journal of Food Science 82.5 (2017): 1116-1123.
Glycine	○	1,2,3,4,5,6,7		[14] Ren, Mengmeng, et al. "Characterization of organic acids and phenolic compounds of cereal vinegars and fruit vinegars in China." Journal of Food Processing and Preservation 41.3 (2017): e12937.
Leucine	○	1,2,3,4,5,6,7		[15] Park, Eun-Mi, Hyun-Joo Lee, and Yoon-Kyung Chung. "Quality characteristics and antioxidant activity of brown rice pear vinegar." Journal of the East Asian Society of Dietary Life 25.6 (2015): 1041-1048.
Isoleucine	○	1,2,3,4,5,6,7		[16] Lee, Su-Won, et al. "Effect of nuruk and fermentation method on organic acid and volatile compounds in brown rice vinegar." Food Science and Biotechnology 21 (2012): 453-460.
Valine	○	1,2,3,4,5,7		[17] Kong, Haram, et al. "Microbiome analysis of traditional grain vinegar produced under different fermentation conditions in various regions in Korea." Foods 11.22 (2022): 3573.
Arginine	○	1,2,3,4,5,6,7		[18] Chung, Namhyeok, et al. "Comparison of physicochemical properties and antioxidant activities of naturally-fermented commercial rice vinegars produced in Korea, China, and Japan." (2015): 1799-1805.
Tyrosine	○	2,3,4,5,6,7		[19] Liu, Qing, et al. "Antioxidant activities, phenolic profiles, and organic acid contents of fruit vinegars." Antioxidants 8.4 (2019): 78.
Glutamic acid	○	1,2,3,4,5,6,7		[20] Hwang, Ji-Young, and Young-Hee Pyo. "Comparison of organic acid contents and xanthine oxidase inhibitory activities of commercial fruit juices and vinegars." Journal of the Korean Society of Food Science and Nutrition 45.11 (2016): 1685-1690.
Threonine	○	1,2,3,4,5,6,7		[21] Kim, Kyung-Oh, et al. "Physicochemical properties of commercial fruit vinegars with different fermentation methods." Journal of The Korean Society of Food Science and Nutrition 42.5 (2013): 736-742.
Serine	○	1,2,3,4,5,6,7
Proline	○	2,3,4,5,7
Histidine	○	2,4,5,6,7
Methionine	○	1,2,3,4,5,6,7
Phenylalanine	○	1,2,3,4,5,6,7
Aspartic acid	○	1,3,4,5,6,7
Lysine	○	1,2,3,4,5,6,7
Asparagine		2,4,5,6,7
Glutamine		2,3,4,5,6
Cystine		5
Tryptophan		4,5,6,7
Fatty acids
Propanoic acid		8,9
Isobutanoic acid	○	11
Butanoic acid		8,9
Isopentanoic acid	○	11
Pentanoic acid		11
Hexanoic acid		8,9
Octanoic acid	○	8,9,11,12
Decanoic acid	○	10
cis-9-Hexadecenoic acid		11
Hexadecanoic acid	○	10,12
cis,cis-9,12-Octadecadienoic acid		8,10
cis-9-Octadecenoic acid		10
Octadecanoic acid	○	10,12

## Sheet: Table S7
Table S7. The concentration of organic acids, amino acids, and fatty acids in grain vinegars.
Compounds a	Grain vinegars															Average
	G01	G02	G03	G04	G05	G06	G07	G08	G09	G10	G11	G12	G13	G14	G15
Organic acids b
Acetic acid	57.44 ± 3.35	39.33 ± 2.63	48 ± 4.06	77.03 ± 5.1	59.38 ± 2.2	52.47 ± 2.21	54.02 ± 5.53	60.7 ± 6.97	68.92 ± 2.9	57.92 ± 2.78	67.72 ± 6.6	78.39 ± 5.16	42.5 ± 4.56	49.97 ± 5.85	77.39 ± 0.84	59.41 ± 11.96
Lactic acid	7.65 ± 0.5	4.60 ± 0.52	24.66 ± 2.03	5.21 ± 0.32	5.26 ± 0.25	10.88 ± 0.47	5.92 ± 0.7	12.03 ± 1.39	3.95 ± 0.32	17.34 ± 0.93	34.75 ± 2.94	11.39 ± 0.68	38.22 ± 3.68	13.35 ± 1.51	7.96 ± 0.1	13.54 ± 10.47
Oxalic acid *	0.17 ± 0.03	0.52 ± 0.04	0.61 ± 0.04	0.14 ± 0.02	0.22 ± 0.01	0.15 ± 0.02	0.28 ± 0.04	0.17 ± 0.03	0.33 ± 0.04	0.17 ± 0.02	0.97 ± 0.1	0.53 ± 0.01	0.46 ± 0.03	0.5 ± 0.04	0.42 ± 0.01	0.37 ± 0.22
Fumaric acid *	<LOD	<LOD	<LOD	0.01 ± 0.03	<LOD	<LOD	0 ± 0.01	<LOD	<LOD	<LOD	0.12 ± 0.05	<LOD	0.11 ± 0.03	0.23 ± 0.03	0.01 ± 0.01	0.03 ± 0.06
Malic acid	<LOD	<LOD	<LOD	<LOD	<LOD	<LOD	<LOD	<LOD	<LOD	<LOD	2.36 ± 0.26	<LOD	3.12 ± 0.24	3.65 ± 0.39	<LOD	0.61 ± 1.24
Citric acid	<LOQ	<LOQ	<LOQ	<LOQ	<LOQ	<LOQ	<LOQ	<LOQ	<LOQ	<LOQ	<LOQ	<LOQ	<LOQ	<LOQ	<LOQ	-
Pyruvic acid	<LOD	<LOD	<LOD	<LOD	<LOD	<LOD	<LOD	<LOD	<LOD	<LOD	<LOD	<LOD	<LOD	<LOD	<LOD	-
Succinic acid	<LOQ	<LOQ	<LOQ	<LOQ	<LOQ	<LOQ	<LOQ	<LOQ	<LOQ	<LOQ	<LOQ	<LOQ	<LOQ	<LOQ	<LOQ	-
Tartaric acid	0.3 ± 0.02	0.61 ± 0.04	0.97 ± 0.02	0.3 ± 0.03	0.33 ± 0.02	0.29 ± 0.02	0.79 ± 0.15	0.26 ± 0.04	0.37 ± 0.02	0.23 ± 0.03	1.87 ± 0.13	0.93 ± 0.18	1.02 ± 0.08	0.45 ± 0.06	0.53 ± 0.02	0.62 ± 0.43
Formic acid	0.77 ± 0.04	1.3 ± 0.08	1.8 ± 0.08	0.88 ± 0.05	0.82 ± 0.03	0.66 ± 0.02	1.33 ± 0.12	0.75 ± 0.07	0.78 ± 0.03	0.63 ± 0.05	3.87 ± 0.34	1.54 ± 0.3	1.39 ± 0.08	0.79 ± 0.08	1.09 ± 0.03	1.23 ± 0.79
Amino Acids b
Alanine *	2.73 ± 0.02	3.63 ± 0.1	4.92 ± 0.06	0.54 ± 0.01	1.89 ± 0.09	0.68 ± 0.01	1.14 ± 0.02	2.43 ± 0.03	1.63 ± 0.1	1.78 ± 0.13	5.99 ± 0.17	3.23 ± 0.15	2.97 ± 0.11	2.42 ± 0.06	2.65 ± 0.06	2.58 ± 0.07
Glycine *	1.54 ± 0.02	4.01 ± 0.12	3.76 ± 0.04	0.65 ± 0.01	1.08 ± 0.04	0.26 ± 0.02	0.58 ± 0.01	1.29 ± 0.01	1.11 ± 0.04	1.09 ± 0.06	4.41 ± 0.09	2.82 ± 0.12	2.42 ± 0.07	1.33 ± 0.01	1.7 ± 0.03	1.87 ± 0.05
Leucine *	1.39 ± 0	2.71 ± 0.06	2.77 ± 0.02	0.58 ± 0.01	1.26 ± 0.01	0.68 ± 0.01	1.18 ± 0	1.28 ± 0.01	1.36 ± 0.01	1.31 ± 0.01	2.81 ± 0.06	2.5 ± 0.07	2.62 ± 0.05	1.32 ± 0.01	1.73 ± 0.02	1.7 ± 0.02
Isoleucine *	0.63 ± 0	0.94 ± 0.01	1.02 ± 0	0.31 ± 0.01	0.57 ± 0.02	0.34 ± 0	0.42 ± 0.01	0.63 ± 0	0.63 ± 0.02	0.65 ± 0.02	1 ± 0.01	0.8 ± 0.01	0.84 ± 0	0.67 ± 0.01	0.72 ± 0	0.68 ± 0.01
Valine *	1.11 ± 0.01	1.31 ± 0.03	1.84 ± 0.01	0.66 ± 0.02	1.06 ± 0.01	0.52 ± 0	0.61 ± 0.01	1.01 ± 0.01	1.1 ± 0.01	0.94 ± 0.01	1.9 ± 0.04	1.43 ± 0.02	1.34 ± 0.02	1.27 ± 0.01	1.33 ± 0.02	1.16 ± 0.02
Arginine *	0.49 ± 0.01	<LOD	1.74 ± 0.03	0.91 ± 0.03	0.29 ± 0.02	0.29 ± 0.02	1.12 ± 0.02	0.26 ± 0.02	0.32 ± 0.02	<LOQ	2.09 ± 0.01	0.51 ± 0.01	3.16 ± 0.09	1.19 ± 0.01	0.12 ± 0.01	0.83 ± 0.02
Tyrosine *	0.83 ± 0	0.12 ± 0	1.36 ± 0.01	0.38 ± 0.04	0.71 ± 0.02	0.43 ± 0.01	0.84 ± 0.01	0.6 ± 0.02	0.76 ± 0.03	0.35 ± 0.04	1.49 ± 0.01	1.16 ± 0.02	1.39 ± 0.01	0.89 ± 0.02	0.83 ± 0.02	0.81 ± 0.02
Glutamic acid *	1.1 ± 0.02	0.21 ± 0	1.41 ± 0.01	0.41 ± 0.02	0.77 ± 0.04	0.28 ± 0	0.41 ± 0.01	0.39 ± 0.01	0.6 ± 0.04	0.56 ± 0.05	1.16 ± 0.04	1.01 ± 0.06	1.05 ± 0.05	0.62 ± 0.02	0.4 ± 0.01	0.69 ± 0.03
Threonine *	0.19 ± 0.01	0.19 ± 0	0.18 ± 0.01	0.3 ± 0.01	0.51 ± 0.01	0.22 ± 0.01	0.32 ± 0	0.56 ± 0	0.62 ± 0.02	0.7 ± 0.03	<LOD	1.23 ± 0.05	1.11 ± 0.05	0.83 ± 0	0.92 ± 0.01	0.53 ± 0.01
Serine *	0.6 ± 0.01	1.03 ± 0.02	1 ± 0.02	0.2 ± 0.01	0.35 ± 0.02	0.19 ± 0.01	0.23 ± 0	0.31 ± 0.01	0.51 ± 0.03	0.41 ± 0.02	0.88 ± 0.02	0.82 ± 0.04	0.71 ± 0.01	0.52 ± 0.01	0.45 ± 0.02	0.55 ± 0.02
Proline *	0.12 ± 0.01	0.66 ± 0.04	0.83 ± 0.05	<LOD	<LOD	0.32 ± 0.01	<LOQ	0.05 ± 0.01	0.12 ± 0.01	0.29 ± 0.01	0.44 ± 0.03	0.64 ± 0.03	0.59 ± 0.04	0.88 ± 0.04	0.68 ± 0.01	0.37 ± 0.02
Histidine *	<LOD	<LOD	0.73 ± 0.04	<LOD	<LOD	<LOD	0.4 ± 0.02	<LOD	0.39 ± 0.04	<LOD	1.43 ± 0.08	0.77 ± 0.04	1.02 ± 0.04	<LOD	<LOD	0.32 ± 0.02
Methionine *	<LOD	0.6 ± 0.01	<LOD	<LOD	<LOD	<LOD	0.4 ± 0.01	<LOD	<LOD	<LOD	<LOD	0.69 ± 0.01	<LOD	<LOD	<LOD	0.11 ± 0
Phenylalanine *	0.74 ± 0.01	1.65 ± 0.01	1.02 ± 0.01	0.12 ± 0.01	0.6 ± 0.04	0.41 ± 0.01	1.03 ± 0.02	0.64 ± 0.02	0.57 ± 0.01	0.73 ± 0.01	0.83 ± 0.03	<LOD	<LOD	<LOD	<LOD	0.56 ± 0.01
Aspartic acid *	0.24 ± 0.01	0.06 ± 0	0.51 ± 0.01	0.13 ± 0.01	0.41 ± 0.02	0.26 ± 0	0.29 ± 0.01	0.23 ± 0.01	0.54 ± 0.04	0.12 ± 0.01	0.62 ± 0.02	<LOD	<LOD	<LOD	<LOD	0.23 ± 0.01
Lysine *	0.39 ± 0	0.18 ± 0.02	0.34 ± 0.01	0.1 ± 0.01	0.56 ± 0.02	0.39 ± 0.01	0.58 ± 0.02	0.3 ± 0	0.53 ± 0.03	0.2 ± 0.01	0.33 ± 0.02	0.2 ± 0.01	0.2 ± 0	0.31 ± 0.02	0.26 ± 0.02	0.32 ± 0.01
Asparagine	<LOD	<LOD	<LOD	<LOD	<LOD	<LOD	<LOD	<LOD	<LOD	<LOD	<LOD	<LOD	<LOD	<LOD	<LOD	-
Glutamine	<LOD	0.06 ± 0	<LOD	<LOD	<LOD	<LOD	<LOD	<LOD	<LOD	<LOD	<LOD	<LOD	<LOD	<LOD	<LOD	0 ± 0
Cystine	<LOD	<LOD	<LOD	<LOD	<LOD	<LOD	<LOD	<LOD	<LOD	<LOD	<LOD	<LOD	<LOD	<LOD	<LOD	-
Tryptophan	<LOD	<LOD	<LOD	<LOD	<LOD	<LOD	<LOD	<LOD	<LOD	<LOD	<LOD	<LOD	<LOD	<LOD	<LOD	-
Fatty acids c
Propanoic acid	3.37 ± 0.12	92.13 ± 0.85	0.62 ± 0.02	<LOQ	3.03 ± 0.23	1.57 ± 0.09	0.4 ± 0.06	22.48 ± 0.96	1.79 ± 0.08	16.3 ± 0.18	<LOQ	2.2 ± 0.07	4.6 ± 0.24	2.13 ± 0.06	2.29 ± 0.05	10.19 ± 22.74
Isobutanoic acid *	1.13 ± 0.01	7.1 ± 0.66	0.45 ± 0.06	0.12 ± 0.04	1.2 ± 0.04	0.34 ± 0.01	0.23 ± 0.01	0.96 ± 0.03	1.66 ± 0.03	1.07 ± 0.04	0.12 ± 0.01	0.95 ± 0.03	0.38 ± 0.01	1.74 ± 0.13	0.84 ± 0.03	1.22 ± 1.65
Butanoic acid	<LOQ	0.33 ± 0.04	0.82 ± 0.06	7.12 ± 0.37	<LOQ	<LOQ	3.13 ± 0.06	<LOQ	<LOQ	0.12 ± 0.02	0.86 ± 0.08	<LOQ	0.34 ± 0.06	<LOQ	<LOQ	0.84 ± 1.85
Isopentanoic acid *	0.42 ± 0	3.16 ± 0.28	0.21 ± 0.01	0.12 ± 0.01	0.23 ± 0.02	0.29 ± 0	0.2 ± 0.01	0.41 ± 0	0.43 ± 0.01	0.35 ± 0	0.12 ± 0	0.27 ± 0.01	0.25 ± 0.01	0.56 ± 0.01	0.28 ± 0.01	0.49 ± 0.73
Pentanoic acid	2.1 ± 0.01	0.21 ± 0.03	6.36 ± 0.13	3.2 ± 0.14	2.18 ± 0.16	2.54 ± 0.07	0.83 ± 0.02	1.16 ± 0.03	1.54 ± 0.07	0.55 ± 0	5.36 ± 0.31	<LOQ	<LOQ	<LOQ	<LOQ	1.74 ± 1.92
Hexanoic acid	0.06 ± 0	0.24 ± 0.02	0.06 ± 0	0.03 ± 0	0.08 ± 0	0.2 ± 0.01	0.09 ± 0.01	0.07 ± 0	0.03 ± 0.01	0.05 ± 0	0.08 ± 0	0.12 ± 0	0.15 ± 0.02	0.04 ± 0	0.04 ± 0	0.09 ± 0.07
Octanoic acid *	0.05 ± 0	0.03 ± 0	<LOQ	<LOQ	<LOQ	<LOQ	<LOQ	<LOQ	<LOQ	<LOQ	<LOD	<LOQ	<LOQ	<LOQ	<LOQ	0.01 ± 0.02
Decanoic acid *	<LOD	<LOQ	<LOQ	0.44 ± 0.04	<LOD	<LOD	<LOD	<LOD	<LOQ	<LOD	0.42 ± 0.04	<LOQ	<LOD	<LOD	<LOQ	0.05 ± 0.14
cis-9-Hexadecenoic acid	<LOQ	<LOQ	0.65 ± 0.04	1.46 ± 0.09	<LOQ	<LOD	<LOD	<LOQ	<LOD	<LOQ	<LOD	<LOD	<LOD	<LOD	<LOD	0.15 ± 0.4
Hexadecanoic acid *	<LOQ	0.11 ± 0.01	<LOQ	<LOD	<LOQ	0.14 ± 0.04	<LOQ	<LOQ	<LOQ	0.12 ± 0.01	<LOD	0.08 ± 0	0.1 ± 0.01	<LOQ	0.09 ± 0	0.04 ± 0.05
cis,cis-9,12-Octadecadienoic acid	<LOQ	0.17 ± 0.05	0.05 ± 0	<LOD	<LOQ	<LOQ	<LOD	<LOQ	<LOD	<LOD	<LOD	<LOQ	<LOD	<LOD	0.04 ± 0	0.02 ± 0.05
cis-9-Octadecenoic acid	<LOQ	4.07 ± 0.26	<LOD	<LOD	<LOQ	<LOQ	<LOD	<LOQ	<LOD	<LOQ	<LOD	<LOQ	<LOD	<LOD	0.3 ± 0.02	0.29 ± 1.02
Octadecanoic acid *	<LOQ	0.12 ± 0.02	<LOQ	<LOD	<LOD	<LOQ	<LOQ	<LOQ	<LOQ	<LOD	<LOD	<LOQ	<LOQ	<LOD	0.1 ± 0.01	0.01 ± 0.03
a Organic acids, amino acids, and fatty acids were quantified using Ultra-High Performance Liquid Chromatography-Diode Array Detector (UPLC-DAD), High Performance Liquid Chromatography-Diode Array Detector (HPLC-DAD) and Liquid Chromatography-Triple Quadrupole-Mass Spectrometer (LC-Triple Q-MS), respectively.
b mg/mL
c mg/L
Values represent the mean ± standard deviation
LOD; Limit of detection
LOQ; Limit of quantification

## Sheet: Table S8
Table S8. The concentration of organic acids, amino acids, and fatty acids in persimmon vinegars.
Compounds a	Persimmon vinegars										Average
	P01	P02	P03	P04	P05	P06	P07	P08	P09	P10
Organic acids b
Acetic acid	48.01 ± 9.02	45.24 ± 2.03	58 ± 5.99	41.18 ± 1.66	37.84 ± 3.13	36.58 ± 2.41	28.23 ± 0.46	55.71 ± 4.83	25.59 ± 0.51	21.94 ± 0.85	39.83 ± 11.63
Lactic acid	2.17 ± 0.44	3.97 ± 0.17	1.96 ± 0.24	10.44 ± 0.41	8.35 ± 0.69	8.57 ± 0.51	4.9 ± 0.07	1.4 ± 0.1	10.24 ± 0.38	31.22 ± 1.19	8.32 ± 8.3
Oxalic acid *	0.08 ± 0.02	0.03 ± 0	0.06 ± 0	0.03 ± 0	0.03 ± 0	0.08 ± 0.01	0.06 ± 0	0.05 ± 0.01	0.02 ± 0	0.3 ± 0.01	0.08 ± 0.08
Fumaric acid *	<LOQ	<LOQ	<LOQ	<LOQ	<LOQ	<LOQ	0.21 ± 0	<LOQ	<LOQ	0.04 ± 0.01	0.03 ± 0.06
Malic acid	0.87 ± 0.19	1.64 ± 0.08	0.45 ± 0.05	0.58 ± 0.02	0.64 ± 0.07	0.96 ± 0.05	2.99 ± 0.06	0.28 ± 0.07	0.26 ± 0.01	2.34 ± 0.11	1.1 ± 0.88
Citric acid	<LOQ	<LOQ	<LOQ	<LOQ	<LOQ	<LOQ	<LOQ	12.13 ± 1.31	<LOQ	<LOQ	1.21 ± 3.64
Pyruvic acid	<LOD	<LOD	<LOD	<LOD	<LOD	<LOD	<LOD	<LOD	<LOD	<LOD	-
Succinic acid	<LOQ	<LOQ	<LOQ	<LOQ	<LOQ	<LOQ	<LOQ	<LOQ	<LOQ	<LOQ	-
Tartaric acid	0.32 ± 0.07	0.15 ± 0.01	0.26 ± 0.03	0.29 ± 0.01	0.1 ± 0.01	0.38 ± 0.03	0.27 ± 0.01	0.11 ± 0.01	0.23 ± 0.01	0.76 ± 0.04	0.29 ± 0.18
Formic acid	0.75 ± 0.14	1.01 ± 0.05	0.69 ± 0.08	0.49 ± 0.01	0.68 ± 0.05	0.94 ± 0.05	0.68 ± 0.02	0.25 ± 0.02	0.54 ± 0.02	0.91 ± 0.04	0.7 ± 0.22
Amino Acids b
Alanine *	0.92 ± 0.04	0.43 ± 0	0.65 ± 0	0.27 ± 0.01	0.32 ± 0.01	0.67 ± 0.01	0.27 ± 0.01	0.11 ± 0	0.78 ± 0	2.16 ± 0.02	0.66 ± 0.01
Glycine *	0.48 ± 0.01	0.21 ± 0.01	0.28 ± 0.01	0.18 ± 0.01	0.22 ± 0.01	0.28 ± 0.01	0.17 ± 0	<LOD	0.29 ± 0	1.4 ± 0.02	0.35 ± 0.01
Leucine *	0.8 ± 0.02	0.37 ± 0	0.53 ± 0.01	0.19 ± 0.01	0.22 ± 0.01	0.6 ± 0.01	0.21 ± 0.01	0.24 ± 0	0.52 ± 0.01	2.08 ± 0.01	0.58 ± 0.01
Isoleucine *	0.39 ± 0.01	0.27 ± 0	0.35 ± 0.01	0.21 ± 0.01	0.2 ± 0.01	0.34 ± 0.01	0.19 ± 0	0.21 ± 0	0.37 ± 0	0.72 ± 0	0.33 ± 0.01
Valine *	0.55 ± 0.02	0.36 ± 0.01	0.51 ± 0.01	0.19 ± 0	0.22 ± 0	0.43 ± 0.01	0.21 ± 0	0.2 ± 0.01	0.44 ± 0	1.08 ± 0.01	0.42 ± 0.01
Arginine *	0.3 ± 0.02	0.14 ± 0.01	0.16 ± 0.01	0.12 ± 0.01	<LOD	0.15 ± 0.01	<LOD	0.13 ± 0.01	<LOD	1.82 ± 0.02	0.28 ± 0.01
Tyrosine *	0.43 ± 0.01	0.26 ± 0.02	0.36 ± 0.01	0.16 ± 0.01	0.14 ± 0.01	0.22 ± 0.02	0.11 ± 0	0.19 ± 0.01	0.19 ± 0	1.06 ± 0	0.31 ± 0.01
Glutamic acid *	0.13 ± 0.01	0.08 ± 0	0.1 ± 0	0.09 ± 0	0.06 ± 0.01	0.22 ± 0	0.05 ± 0	0.06 ± 0	0.1 ± 0.01	0.87 ± 0.01	0.18 ± 0
Threonine *	0.44 ± 0	0.28 ± 0.01	0.34 ± 0	0.18 ± 0.01	0.16 ± 0.01	0.37 ± 0.01	0.17 ± 0	0.12 ± 0	0.34 ± 0	0.69 ± 0.01	0.31 ± 0.01
Serine *	0.25 ± 0.01	0.12 ± 0.01	0.13 ± 0.01	0.1 ± 0	0.11 ± 0.01	0.15 ± 0.01	0.08 ± 0	0.07 ± 0	0.17 ± 0	0.68 ± 0.01	0.19 ± 0.01
Proline *	<LOD	<LOD	<LOD	<LOD	<LOD	<LOD	<LOD	<LOD	<LOQ	0.18 ± 0.01	0.02 ± 0
Histidine *	<LOD	<LOD	<LOD	<LOD	<LOD	<LOD	<LOD	<LOD	<LOD	<LOD	-
Methionine *	<LOD	<LOD	<LOD	<LOD	<LOD	<LOD	<LOD	<LOD	<LOD	<LOD	-
Phenylalanine *	0.6 ± 0.03	0.36 ± 0.01	0.52 ± 0.01	0.22 ± 0.01	0.2 ± 0.01	0.46 ± 0.02	<LOD	<LOD	0.44 ± 0	1.03 ± 0.01	0.38 ± 0.01
Aspartic acid *	0.04 ± 0	0.07 ± 0	0.12 ± 0	0.13 ± 0	0.06 ± 0	0.15 ± 0	0.03 ± 0	0.04 ± 0	0.05 ± 0	0.8 ± 0.01	0.15 ± 0
Lysine *	0.6 ± 0.02	0.32 ± 0.01	0.49 ± 0	0.27 ± 0.01	0.21 ± 0.01	0.46 ± 0.01	0.24 ± 0	0.22 ± 0	0.49 ± 0.01	<LOQ	0.33 ± 0.01
Asparagine	<LOD	<LOD	<LOD	<LOD	<LOD	<LOD	<LOD	<LOD	<LOD	<LOD	-
Glutamine	<LOD	<LOD	<LOD	<LOD	<LOD	<LOD	<LOD	<LOD	<LOD	<LOD	-
Cystine	<LOD	<LOD	<LOD	<LOD	<LOD	<LOD	<LOD	<LOD	<LOD	<LOD	-
Tryptophan	<LOD	<LOD	<LOD	<LOD	<LOD	<LOD	<LOD	<LOD	<LOD	<LOD	-
Fatty acids c
Propanoic acid	64.17 ± 3.67	96.08 ± 3.1	99.47 ± 2.22	45.18 ± 0.68	100.67 ± 1.9	58.72 ± 0.13	56.74 ± 1.34	9.75 ± 0.18	20.82 ± 0.55	5.88 ± 0.13	55.76 ± 34.02
Isobutanoic acid *	2.05 ± 0.08	1.2 ± 0.04	1.5 ± 0.09	0.99 ± 0.02	1.26 ± 0.03	1.13 ± 0.01	0.94 ± 0.02	0.45 ± 0	0.43 ± 0.02	0.32 ± 0.01	1.03 ± 0.52
Butanoic acid	1.78 ± 0.09	<LOQ	<LOQ	<LOQ	2.42 ± 0.12	3.08 ± 0.05	<LOQ	<LOQ	<LOQ	0.14 ± 0.02	0.74 ± 1.15
Isopentanoic acid *	0.43 ± 0.02	0.28 ± 0.01	0.33 ± 0.01	0.21 ± 0	0.27 ± 0.01	0.3 ± 0.01	0.27 ± 0.01	0.16 ± 0	0.13 ± 0	0.17 ± 0	0.26 ± 0.08
Pentanoic acid	0.78 ± 0.02	0.38 ± 0.01	1.48 ± 0.05	0.23 ± 0.01	0.74 ± 0.03	0.56 ± 0.01	0.12 ± 0.01	0.81 ± 0.02	0.13 ± 0.01	1.22 ± 0.05	0.64 ± 0.44
Hexanoic acid	0.08 ± 0	0.03 ± 0	0.08 ± 0	0.03 ± 0	0.11 ± 0	0.4 ± 0.01	0.07 ± 0.01	0.06 ± 0.02	0.06 ± 0	0.18 ± 0.01	0.12 ± 0.11
Octanoic acid *	<LOQ	<LOQ	<LOQ	<LOQ	<LOQ	<LOQ	<LOQ	<LOD	<LOQ	<LOQ	-
Decanoic acid *	<LOD	<LOD	0.44 ± 0.03	<LOD	<LOD	<LOQ	<LOD	<LOD	<LOD	<LOD	0.04 ± 0.12
cis-9-Hexadecenoic acid	<LOD	<LOD	<LOD	<LOD	<LOD	<LOQ	<LOD	<LOQ	<LOD	<LOD	-
Hexadecanoic acid *	0.1 ± 0.01	0.11 ± 0	0.21 ± 0.03	<LOQ	0.14 ± 0.01	<LOQ	<LOQ	0.17 ± 0.02	<LOQ	<LOD	0.07 ± 0.08
cis,cis-9,12-Octadecadienoic acid	<LOD	0.04 ± 0	<LOQ	<LOD	<LOQ	<LOD	<LOD	0.06 ± 0	<LOQ	<LOD	0.01 ± 0.03
cis-9-Octadecenoic acid	<LOD	<LOQ	<LOQ	<LOQ	<LOQ	<LOQ	<LOQ	0.93 ± 0.04	<LOD	<LOD	0.09 ± 0.27
Octadecanoic acid *	<LOD	0.08 ± 0	<LOQ	<LOQ	0.1 ± 0	<LOQ	<LOD	<LOD	<LOD	<LOD	0.02 ± 0.04
a Organic acids, amino acids, and fatty acids were quantified using Ultra-High Performance Liquid Chromatography-Diode Array Detector (UPLC-DAD), High Performance Liquid Chromatography-Diode Array Detector (HPLC-DAD) and Liquid Chromatography-Triple Quadrupole-Mass Spectrometer (LC-Triple Q-MS), respectively.
b mg/mL
c mg/L
Values represent the mean ± standard deviation
LOD; Limit of detection
LOQ; Limit of quantification

## Sheet: Table S9
Table S9. The concentration of organic acids, amino acids, and fatty acids in apple vinegars.
Compounds a	Apple vinegars														Average
	A01	A02	A03	A04	A05	A06	A07	A08	A09	A10	A11	A12	A13	A14
Organic acids b
Acetic acid	49.54 ± 9.75	36.51 ± 1.85	44.04 ± 3.09	35.96 ± 4.76	44.71 ± 3.28	29.52 ± 5.59	37.03 ± 2.38	37.66 ± 1.79	36.46 ± 1.79	46.39 ± 0.92	10.97 ± 0.25	31.31 ± 2.8	45.34 ± 3.64	34.71 ± 2.08	37.15 ± 9.25
Lactic acid	0.5 ± 0.09	2.21 ± 0.07	1.16 ± 0.16	3.94 ± 0.58	4.55 ± 0.43	0.97 ± 0.14	0.45 ± 0.06	3.98 ± 0.26	0.76 ± 0.07	2.36 ± 0.07	0.37 ± 0.03	22.95 ± 2.05	2.52 ± 0.15	1.84 ± 0.11	3.47 ± 5.57
Oxalic acid *	0.15 ± 0.03	0.02 ± 0	0.11 ± 0	0.11 ± 0.02	0.2 ± 0.02	0.04 ± 0.01	<LOQ	0.07 ± 0.01	0.02 ± 0	0.03 ± 0.01	0.15 ± 0	0.17 ± 0.02	0.07 ± 0.01	0.59 ± 0.08	0.12 ± 0.14
Fumaric acid *	<LOQ	<LOQ	<LOQ	<LOQ	<LOQ	0.02 ± 0.01	0.08 ± 0.01	0.02 ± 0.03	<LOQ	<LOQ	<LOQ	<LOQ	<LOQ	<LOQ	0.01 ± 0.02
Malic acid	2.42 ± 0.49	0.64 ± 0.02	0.79 ± 0.13	0.51 ± 0.1	0.61 ± 0.09	1.79 ± 0.32	2.34 ± 0.13	0.99 ± 0.05	0.57 ± 0.04	0.65 ± 0.02	0.78 ± 0.02	0.48 ± 0.04	0.55 ± 0.04	0.62 ± 0.05	0.98 ± 0.65
Citric acid	<LOQ	<LOQ	<LOQ	<LOQ	<LOQ	<LOQ	<LOQ	<LOQ	<LOQ	<LOQ	3.81 ± 0.08	<LOQ	<LOQ	<LOQ	0.27 ± 0.98
Pyruvic acid	<LOD	<LOD	<LOD	<LOD	<LOD	<LOD	<LOD	0.22 ± 0.02	<LOD	<LOD	0.08 ± 0	<LOD	0.13 ± 0.01	<LOD	0.03 ± 0.06
Succinic acid	<LOQ	<LOQ	<LOQ	<LOQ	<LOQ	<LOQ	<LOQ	<LOQ	<LOQ	<LOQ	<LOQ	<LOQ	<LOQ	<LOQ	-
Tartaric acid	0.28 ± 0.05	0.22 ± 0.02	0.23 ± 0.04	0.43 ± 0.07	0.32 ± 0.05	0.19 ± 0.02	0.15 ± 0.01	0.35 ± 0.03	0.29 ± 0.01	0.33 ± 0.01	0.12 ± 0.01	0.28 ± 0.02	0.19 ± 0.02	0.4 ± 0.04	0.27 ± 0.09
Formic acid	0.14 ± 0.01	0.15 ± 0	0.51 ± 0.07	0.48 ± 0.09	0.64 ± 0.05	0.22 ± 0.04	0.13 ± 0	0.57 ± 0.04	0.15 ± 0.03	0.26 ± 0.01	0.76 ± 0.02	0.4 ± 0.02	0.31 ± 0.02	0.74 ± 0.05	0.39 ± 0.22
Amino Acids b
Alanine *	0.03 ± 0	<LOQ	<LOQ	0.32 ± 0	1.68 ± 0.06	0.19 ± 0	<LOQ	0.34 ± 0.01	<LOQ	0.25 ± 0.02	<LOQ	1.3 ± 0.02	<LOD	<LOQ	0.29 ± 0.01
Glycine *	<LOD	<LOD	<LOD	0.21 ± 0	0.87 ± 0.03	0.17 ± 0.01	<LOD	0.21 ± 0.01	0.17 ± 0.01	0.33 ± 0.02	<LOD	0.7 ± 0.02	<LOD	<LOQ	0.19 ± 0.01
Leucine *	0.15 ± 0.01	0.04 ± 0	0.06 ± 0.01	0.26 ± 0.01	1.34 ± 0.02	0.11 ± 0.01	<LOD	0.05 ± 0	<LOD	0.59 ± 0.03	<LOD	0.57 ± 0	0.04 ± 0	<LOQ	0.23 ± 0.01
Isoleucine *	0.15 ± 0.01	0.1 ± 0	0.11 ± 0.01	0.23 ± 0	0.57 ± 0	0.13 ± 0.01	<LOD	0.06 ± 0	<LOD	0.28 ± 0.02	<LOD	0.37 ± 0	0.09 ± 0.01	<LOD	0.15 ± 0
Valine *	0.13 ± 0.01	0.06 ± 0.01	<LOD	0.36 ± 0	0.96 ± 0.02	0.18 ± 0	<LOD	0.16 ± 0	0.05 ± 0	0.31 ± 0.03	<LOD	0.69 ± 0.01	0.06 ± 0	<LOQ	0.21 ± 0.01
Arginine *	0.11 ± 0.01	0.08 ± 0	<LOD	0.44 ± 0	0.33 ± 0.01	0.08 ± 0	<LOD	0.03 ± 0	0.23 ± 0.01	0.31 ± 0.02	<LOD	0.12 ± 0.01	<LOD	0.06 ± 0	0.13 ± 0
Tyrosine *	0.21 ± 0	<LOD	0.16 ± 0.01	0.23 ± 0	0.67 ± 0.01	0.14 ± 0.01	0.06 ± 0	0.15 ± 0.01	0.19 ± 0.01	<LOD	<LOD	0.36 ± 0.01	0.4 ± 0.02	0.16 ± 0.01	0.2 ± 0.01
Glutamic acid *	0.08 ± 0	0.03 ± 0	0.02 ± 0	0.24 ± 0	0.25 ± 0	0.06 ± 0	0.02 ± 0	0.08 ± 0	0.02 ± 0	0.06 ± 0	0.02 ± 0	0.53 ± 0.01	0.02 ± 0	0.1 ± 0	0.11 ± 0
Threonine *	0.14 ± 0	0.08 ± 0	0.09 ± 0	0.17 ± 0	0.63 ± 0.02	0.1 ± 0	<LOD	0.1 ± 0	0.08 ± 0	0.23 ± 0.02	<LOD	0.45 ± 0	0.11 ± 0	0.1 ± 0	0.16 ± 0
Serine *	<LOD	<LOD	<LOD	0.1 ± 0	0.46 ± 0.01	0.07 ± 0	<LOD	0.04 ± 0	<LOD	0.12 ± 0.01	<LOD	0.27 ± 0.01	<LOD	0.06 ± 0	0.08 ± 0
Proline *	<LOD	<LOD	<LOD	<LOD	<LOD	<LOD	<LOD	<LOD	<LOD	<LOD	<LOD	<LOD	<LOD	<LOD	-
Histidine *	<LOD	<LOD	<LOD	<LOD	<LOD	<LOD	0.14 ± 0	<LOD	<LOD	5.56 ± 0.42	<LOD	<LOD	<LOD	<LOD	0.05 ± 0
Methionine *	<LOD	<LOD	<LOD	<LOD	<LOD	<LOD	<LOD	<LOD	<LOD	<LOD	<LOD	<LOD	<LOD	<LOD	-
Phenylalanine *	0.18 ± 0.01	<LOD	0.12 ± 0	0.17 ± 0.01	0.65 ± 0.03	<LOD	<LOD	<LOD	<LOD	0.43 ± 0.01	<LOD	<LOD	0.08 ± 0.01	<LOD	0.12 ± 0.01
Aspartic acid *	0.24 ± 0.01	0.06 ± 0	0.05 ± 0	0.04 ± 0	0.11 ± 0	0.04 ± 0	<LOD	0.1 ± 0	0.05 ± 0	0.03 ± 0	0.19 ± 0	0.09 ± 0	0.02 ± 0	0.27 ± 0	0.09 ± 0
Lysine *	0.18 ± 0.01	0.09 ± 0	0.09 ± 0.01	0.2 ± 0.01	0.48 ± 0.03	0.1 ± 0.01	0.08 ± 0	0.08 ± 0.01	0.09 ± 0.01	0.31 ± 0.01	<LOD	0.23 ± 0	0.09 ± 0.01	0.06 ± 0	0.15 ± 0.01
Asparagine	1 ± 0.01	<LOQ	<LOQ	<LOD	<LOD	<LOD	<LOD	<LOD	0.08 ± 0	<LOD	0.21 ± 0	<LOD	<LOD	0.08 ± 0	0.1 ± 0
Glutamine	<LOD	<LOD	<LOD	<LOD	<LOD	<LOD	<LOD	<LOD	<LOD	<LOD	<LOD	<LOD	<LOD	0.09 ± 0	0.01 ± 0
Cystine	<LOD	<LOD	<LOD	<LOD	<LOD	<LOD	<LOD	<LOD	<LOD	<LOD	<LOD	<LOD	<LOD	<LOD	-
Tryptophan	<LOD	<LOD	<LOD	<LOD	<LOD	<LOD	<LOD	<LOD	<LOD	<LOD	<LOD	<LOD	<LOD	<LOD	-
Fatty acids c
Propanoic acid	1.93 ± 0.04	1.84 ± 0.07	0.34 ± 0.01	1.14 ± 0.1	5.28 ± 0.02	0.6 ± 0.01	4.93 ± 0.1	2.08 ± 0.02	1.94 ± 0.04	2.62 ± 0.07	<LOQ	2.44 ± 0.05	0.58 ± 0	<LOQ	1.82 ± 1.58
Isobutanoic acid *	0.91 ± 0.06	0.62 ± 0.01	0.47 ± 0	1.47 ± 0.03	1.04 ± 0.01	0.71 ± 0	0.79 ± 0.02	0.65 ± 0.01	0.93 ± 0	0.78 ± 0.02	0.33 ± 0	3.35 ± 0.02	0.81 ± 0.01	0.29 ± 0.01	0.94 ± 0.74
Butanoic acid	0.34 ± 0.05	0.41 ± 0.03	2.15 ± 0.05	23.58 ± 0.31	<LOQ	13.67 ± 0.36	<LOQ	6.14 ± 0.07	0.23 ± 0.02	<LOQ	0.57 ± 0.01	0.58 ± 0.03	6.81 ± 0.97	2.89 ± 0.05	4.1 ± 6.58
Isopentanoic acid *	0.21 ± 0	0.26 ± 0.01	0.32 ± 0	0.33 ± 0.01	0.44 ± 0	0.31 ± 0.01	0.26 ± 0	0.18 ± 0	0.32 ± 0	0.24 ± 0.01	0.15 ± 0	0.33 ± 0.01	0.22 ± 0	0.2 ± 0.01	0.26 ± 0.06
Pentanoic acid	0.5 ± 0.05	0.34 ± 0.01	0.17 ± 0.01	1.29 ± 0.11	0.81 ± 0	0.73 ± 0.02	0.15 ± 0	0.2 ± 0.01	0.38 ± 0.01	1.18 ± 0.05	0.2 ± 0.01	5.24 ± 0.1	0.29 ± 0.01	0.13 ± 0	0.83 ± 1.27
Hexanoic acid	0.4 ± 0.03	0.17 ± 0	0.06 ± 0	0.44 ± 0.01	0.15 ± 0	0.12 ± 0	0.48 ± 0.01	0.11 ± 0	0.34 ± 0.01	0.34 ± 0	0.04 ± 0	0.4 ± 0	0.13 ± 0	0.23 ± 0.01	0.24 ± 0.14
Octanoic acid *	0.62 ± 0.06	<LOQ	<LOQ	0.07 ± 0.01	<LOQ	0.11 ± 0	0.17 ± 0.01	<LOQ	0.4 ± 0.01	0.09 ± 0.01	<LOQ	0.1 ± 0.01	<LOQ	<LOQ	0.11 ± 0.17
Decanoic acid *	<LOQ	<LOD	<LOD	<LOD	0.41 ± 0.03	<LOD	<LOD	<LOD	<LOD	<LOD	<LOD	<LOD	<LOD	<LOD	0.03 ± 0.1
cis-9-Hexadecenoic acid	<LOD	<LOD	<LOD	<LOD	<LOQ	<LOD	<LOD	<LOD	<LOD	<LOQ	<LOD	1.38 ± 0.03	<LOD	<LOD	0.1 ± 0.36
Hexadecanoic acid *	0.15 ± 0.01	<LOQ	<LOQ	0.16 ± 0	0.1 ± 0	<LOD	<LOQ	<LOD	<LOQ	<LOQ	<LOQ	0.99 ± 0.04	0.09 ± 0	<LOQ	0.11 ± 0.26
cis,cis-9,12-Octadecadienoic acid	<LOQ	<LOQ	<LOQ	0.04 ± 0	<LOQ	<LOD	<LOQ	<LOD	<LOD	<LOQ	<LOD	0.21 ± 0.01	<LOQ	<LOQ	0.01 ± 0.05
cis-9-Octadecenoic acid	<LOQ	<LOD	<LOQ	0.19 ± 0.01	0.27 ± 0.01	<LOQ	<LOQ	<LOD	<LOQ	<LOQ	<LOD	2.09 ± 0.06	<LOQ	<LOQ	0.19 ± 0.54
Octadecanoic acid *	<LOQ	<LOD	<LOQ	<LOD	<LOQ	<LOD	<LOQ	<LOD	<LOQ	<LOQ	<LOQ	0.81 ± 0.02	<LOQ	<LOQ	0.06 ± 0.21
a Organic acids, amino acids, and fatty acids were quantified using Ultra-High Performance Liquid Chromatography-Diode Array Detector (UPLC-DAD), High Performance Liquid Chromatography-Diode Array Detector (HPLC-DAD) and Liquid Chromatography-Triple Quadrupole-Mass Spectrometer (LC-Triple Q-MS), respectively.
b mg/mL
c mg/L
Values represent the mean ± standard deviation
LOD; Limit of detection
LOQ; Limit of quantification
